# Supplementary material for: Plasma Low-Density Lipoprotein Cholesterol Correlates With Heart Function in Individuals With Type 2 Diabetes Mellitus: A Cross-Sectional Study
Source: Front Endocrinol (Lausanne). 2019 Apr 11;10:234. doi: 10.3389/fendo.2019.00234 (PMC6470411; doi:10.3389/fendo.2019.00234)
Supplement: Supplementary file 1 [file Table_1.xlsx]

## Sheet: 工作表1
Supplementary Table 1. Research dataset of the study.
Patient number	Age (years)	Gender	Low density lipoprotein cholesterol (mg/dL)	High density lipoprotein cholesterol (mg/dL)	Triglycerides (mg/dL)	Hemoglobin A1c (%)	Left ventricular ejection fraction (%)	Left atrium diameter (mm)	Left ventricle end diastolic diameter (mm)	Systolic blood pressure (mm Hg)	Right ventricle diameter (mm)	Left ventricular end systolic diameter (mm)	E/A ratio	weight (kg)	Height (cm)	Body mass index (kg/m2)	Beta blocker	Calcium channel blockers	Angiotensin converting enzyme inhibitor / Angiotensin receptor blocker	Diuretics	Diabetes duration (years)
1	62	Man	117	30	97	7.2	33	45	57	95	24	44	1.7	55	160	21.4844	Yes	No	No	Yes	4
2	86	Woman	58	25	86	7.6	51	45	49	141	28	36	1.1	65	158	26.0375	Yes	yes	yes	Yes	5
3	67	Man	74	23	71	7	16	42	52	120	20	52	1.2	70	166	25.4028	Yes	No	yes	no	6
4	93	Woman	74	52	157	6.8	32	52	44	120	35	30	1.4	58	156	23.833	no	No	yes	no	8
5	73	Man	47	24	263	9.2	46	42	57	146	18	63	0.5	56	163	21.0772	Yes	No	yes	no	5
6	83	Woman	115	37	68	5.4	55	73	52	121	29	31	1.3	70	168	24.8016	Yes	yes	yes	no	7
7	73	Man	90	49	185	7.9	73	46	40	137	22	23	0.7	60	155	24.974	no	yes	No	no	3
8	65	Woman	67	26	87	6.9	69	40	43	120	24	15	0.8	72	162	27.4348	no	yes	No	no	6
9	45	Woman	100	37	100	11.6	57	40	37	123	23	20	0.6	79	168	27.9904	Yes	yes	yes	no	7
10	68	Woman	69	64	143	7.7	66	37	40	118	26	24	0.6	52	147	24.064	no	yes	yes	Yes	4
11	70	Man	94	34	81	5.6	64	33	41	103	22	25	0.7	56	160	21.875	Yes	yes	yes	no	5
12	81	Woman	140	29	142	5.8	35	42	50	158	23	28	0.8	53	146	24.864	Yes	yes	No	no	6
13	59	Man	99	43	144	6.7	29	49	54	128	26	32	1.1	73	159	28.8754	Yes	No	yes	no	3
14	69	Man	57	32	93	6.5	22	49	54	120	28	42	1.2	58	165	21.3039	Yes	No	No	Yes	7
15	64	Man	107	44	36	9.7	52	43	47	153	25	40	0.8	68	160	26.5625	no	No	yes	no	3
16	65	Man	77	26	328	8.3	35	67	53	130	26	39	0.9	80	165	29.3848	Yes	yes	yes	no	4
17	91	Woman	90	46	71	5.4	34	46	53	113	30	53	1.2	49	147	22.6757	Yes	No	No	Yes	6
18	70	Woman	184	45	35	6.6	45	42	48	120	20	27	0.8	50	164	18.5901	Yes	No	No	no	8
19	60	Man	117	48	79	13	37	34	46	183	30	24	0.9	60	172	20.2812	no	yes	yes	no	5
20	86	Woman	75	54	45	6.2	61	48	51	120	25	43	0.8	52	153	22.2137	Yes	yes	yes	no	7
21	70	Woman	123	33	94	5.6	36	48	60	115	24	45	1.3	45	152	19.4771	Yes	yes	yes	no	6
22	63	Woman	59	29	216	5.8	63	36	44	120	22	24	0.6	60	158	24.0346	Yes	No	yes	no	5
23	41	Woman	74	31	71	8.7	31	44	56	120	25	42	2.1	52	157	21.0962	Yes	yes	No	no	4
24	63	Woman	92	41	92	6.9	16	48	49	127	25	39	0.7	80	152	34.626	Yes	No	No	no	7
25	81	Man	47	32	92	6.2	72	40	46	137	25	23	0.9	64	168	22.6757	Yes	yes	yes	no	6
26	84	Woman	128	37	187	6.9	60	51	46	120	28	23	0.8	54	146	25.3331	no	No	yes	Yes	5
27	77	Woman	32	30	102	11	68	34	44	97	19	23	0.5	57	158	22.8329	Yes	No	yes	no	2
28	58	Woman	63	42	58	6.6	12	38	54	139	45	48	1.2	94	165	34.5271	Yes	yes	yes	no	6
29	77	Woman	186	45	215	8	30	54	59	157	22	45	0.8	56	154	23.6128	Yes	yes	yes	Yes	4
30	75	Woman	72	41	198	7.8	41	43	58	120	23	50	0.8	63	172	21.2953	no	No	No	Yes	6
31	72	Man	65	33	185	5.3	61	47	51	120	25	30	0.7	68	168	24.093	no	yes	yes	no	7
32	78	Man	93	62	130	6.6	74	67	51	124	30	33	1.1	70	176	22.5981	Yes	yes	yes	no	3
33	85	Man	54	29	93	6.1	62	45	47	120	24	30	0.8	62	161	23.9188	no	yes	No	no	8
34	83	Man	88	37	85	5.8	31	49	47	120	28	33	0.7	80	159	31.6443	no	yes	No	Yes	4
35	72	Woman	57	23	220	8.8	5.8	42	45	130	20	31	1.3	57	163	21.4536	Yes	No	No	Yes	6
36	63	Woman	85	36	83	5.7	21	50	49	105	22	31	1.2	60	154	25.2994	Yes	No	No	Yes	8
37	43	Man	82	35	154	9.2	59	39	49	120	25	33	1.2	75	160	29.2969	Yes	yes	No	no	2
38	62	Man	45	34	78	7.4	69	38	48	120	23	26	1.1	62	160	24.2188	Yes	No	yes	no	6
39	66	Man	108	28	60	6.8	72	31	45	120	27	22	0.9	80	158	32.0461	Yes	No	yes	no	7
40	77	Woman	81	49	134	6.1	24	61	66	127	34	56	1.2	71	167	25.4581	Yes	No	yes	no	3
41	63	Man	71	40	124	6.9	47	33	48	130	26	32	0.8	61	157	24.7475	Yes	yes	yes	Yes	5
42	61	Woman	175	39	129	9.7	34	33	43	130	15	23	1.1	72	158	28.8415	no	No	No	no	4
43	67	Woman	96	34	326	7.1	63	41	50	139	23	29	0.9	80	156	32.8731	no	yes	yes	Yes	6
44	65	Man	86	40	90	9.9	44	31	46	130	18	33	0.8	47	151	20.6131	Yes	No	yes	no	2
45	79	Woman	112	47	53	8.9	59	46	42	120	25	19	0.7	70	168	24.8016	Yes	No	yes	no	8
46	60	Woman	63	29	398	6	74	41	30	169	25	26	0.9	78	151	34.209	Yes	No	yes	no	6
47	55	Woman	91	34	279	9.6	70	30	38	139	23	20	1.2	68	157	27.5873	Yes	yes	yes	no	4
48	77	Man	74	49	75	7	65	38	51	160	25	32	0.8	78	165	28.6501	no	yes	yes	no	7
49	66	Woman	70	51	92	7.2	35	46	59	128	26	30	1.1	62	158	24.8358	no	yes	yes	Yes	6
50	74	Man	87	25	188	7	69	39	43	137	25	21	0.6	74	166	26.8544	Yes	yes	yes	no	3
51	80	Woman	78	27	152	7.3	62	48	38	90	26	22	0.8	62	148	28.3053	Yes	yes	No	no	5
52	85	Man	81	53	41	7	19	55	86	120	30	74	1.2	79	175	25.7959	no	yes	yes	Yes	4
53	62	Man	137	67	327	7.2	75	37	49	120	34	26	0.6	72	168	25.5102	Yes	No	yes	no	6
54	53	Man	177	34	130	6.9	34	45	59	138	21	48	1.1	78	165	28.6501	Yes	No	yes	no	7
55	65	Woman	73	41	56	6.9	72	49	55	137	27	32	0.7	71	159	28.0843	Yes	yes	yes	no	3
56	66	Man	43	38	64	6.4	58	44	50	119	26	29	0.9	75	165	27.5482	Yes	No	yes	no	4
57	70	Man	67	38	102	7.2	66	46	54	120	28	31	0.8	80	170	27.6817	no	No	No	no	5
58	70	Woman	184	45	35	6.6	45	42	48	120	20	27	0.7	72	156	29.5858	Yes	No	No	no	7
59	66	Man	98	48	59	7.2	67	51	47	183	29	31	0.8	62	154	26.1427	Yes	yes	yes	no	6
60	59	Man	64	47	73	7.8	51	34	47	145	24	29	1.2	56	159	22.151	Yes	No	yes	no	4
61	52	Man	134	26	226	7.9	65	39	51	129	21	31	1.1	72	164	26.7698	Yes	No	yes	no	5
62	69	Man	82	35	145	6.1	48	51	57	148	28	36	0.8	80	169	28.0102	no	yes	yes	no	3
63	60	Woman	76	57	249	5.7	63	39	47	158	16	27	1.2	68	151	29.8233	Yes	No	No	no	6
64	81	Man	61	41	102	6.5	58	41	50	129	22	32	0.7	62	149	27.9267	no	No	yes	no	9
65	84	Man	76	39	183	8.7	65	48	50	120	20	24	1.1	80	163	30.1103	Yes	No	yes	no	4
66	62	Man	63	31	289	8.2	68	37	46	148	25	29	0.7	72	156	29.5858	no	No	yes	no	7
67	76	Woman	71	23	145	6.9	68	34	38	124	20	23	0.9	60	148	27.3923	Yes	yes	yes	Yes	3
68	60	Man	157	29	215	9.4	18	52	65	115	26	59	0.7	72	158	28.8415	Yes	No	yes	Yes	5
69	73	Woman	67	35	212	6.4	69	42	48	114	24	26	1.2	75	156	30.8185	Yes	No	yes	Yes	4
70	66	Man	80	31	92	6.4	65	27	36	98	27	23	0.6	50	162	19.052	Yes	No	No	no	8
71	72	Woman	102	34	174	9.5	71	48	48	123	28	26	0.9	41	152	17.7458	no	yes	yes	Yes	7
72	65	Man	108	33	108	6.9	77	52	51	148	26	31	1.2	58	158	23.2335	Yes	No	No	Yes	4
73	61	Woman	83	36	219	7.9	72	36	39	117	16	18	0.9	45	152	19.4771	Yes	No	No	no	6
74	64	Man	100	37	230	7.6	69	45	48	124	23	25	1.3	73	166	26.4915	Yes	No	No	no	5
75	47	Man	73	36	144	8.8	67	45	52	128	22	33	0.9	97	178	30.6148	Yes	yes	yes	no	2
76	82	Woman	122	51	182	8.8	72	44	39	128	22	25	0.8	71	159	28.0843	Yes	yes	yes	Yes	4
77	71	Man	55	34	128	6.8	79	45	49	136	24	30	1.4	68	149	30.6293	no	yes	yes	no	7
78	80	Woman	78	27	152	7.3	62	48	38	90	26	22	0.8	58	148	26.4792	Yes	yes	yes	no	5
79	66	Woman	86	32	333	11.1	63	33	31	120	20	21	0.7	70	157	28.3987	no	No	No	no	8
80	60	Man	66	35	159	5.8	72	46	52	120	25	33	1.2	68	159	26.8977	Yes	No	yes	Yes	3
81	72	Woman	42	22	223	8.6	70	46	52	120	27	29	0.9	72	163	27.0993	no	No	No	no	4
82	69	Man	71	37	64	5.9	73	43	52	120	26	34	0.7	61	157	24.7475	no	No	No	no	8
83	61	Man	69	25	92	7	66	58	52	127	39	31	1.2	85	164	31.6032	Yes	yes	yes	no	7
84	84	Man	74	37	41	6.4	72	42	53	149	24	30	1.4	68	152	29.4321	no	No	No	no	5
85	73	Man	115	42	102	6	43	46	53	120	23	33	0.7	81	158	32.4467	no	yes	yes	Yes	6
86	34	Man	108	37	159	6.5	50	42	49	156	27	35	1.3	78	176	25.1808	Yes	No	yes	no	3
87	82	Woman	75	27	99	9	52	40	54	120	19	39	1.4	68	152	29.4321	no	No	yes	no	7
88	62	Woman	51	30	107	9.1	64	43	53	120	20	37	1.1	70	164	26.0262	Yes	yes	yes	no	3
89	72	Woman	173	51	90	6.7	74	40	49	140	28	25	0.8	49	158	19.6283	Yes	No	No	no	8
90	60	Man	88	33	144	7.3	56	43	54	120	33	33	1.2	72	167	25.8166	Yes	No	No	no	4
91	62	Woman	87	34	262	6.6	69	38	52	120	26	25	0.8	70	158	28.0404	Yes	No	yes	no	5
92	74	Woman	118	47	79	6.7	46	47	49	151	21	33	1.1	69	155	28.7201	Yes	No	yes	no	2
93	57	Man	135	37	137	7.4	57	46	54	175	24	28	1.4	85	173	28.4005	Yes	yes	yes	no	6
94	63	Man	133	40	446	8.5	67	36	42	120	28	26	0.7	62	164	23.0518	no	No	yes	no	5
95	68	Man	69	60	521	6.8	76	51	48	198	33	29	0.4	86	168	30.4705	Yes	yes	yes	no	4
96	77	Man	66	49	157	8	65	36	38	120	25	21	0.6	72	171	24.623	no	No	No	no	8
97	66	Man	48	42	42	7	67	49	38	148	33	26	1.3	68	159	26.8977	Yes	No	No	no	6
98	64	Man	50	28	77	5.6	55	35	52	120	27	36	0.9	69	172	23.3234	no	No	No	no	8
99	75	Woman	102	41	195	5.8	28	34	39	157	16	27	0.3	70	154	29.5159	Yes	No	No	no	3
100	65	Man	54	51	76	6.7	75	50	48	144	27	29	1.4	64	159	25.3155	Yes	No	yes	no	4
101	70	Man	69	47	47	7.2	64	39	44	120	22	28	0.8	72	173	24.0569	Yes	No	yes	no	7
102	71	Woman	67	51	54	5.6	26	40	54	131	27	44	0.7	68	167	24.3824	Yes	No	yes	Yes	2
103	58	Man	104	44	127	8.6	36	48	52	158	27	41	0.9	72	166	26.1286	Yes	yes	No	no	5
104	76	Woman	130	38	68	5.9	56	39	50	120	25	33	0.6	68	157	27.5873	Yes	No	No	no	3
105	79	Man	40	25	39	6.2	56	51	55	130	27	28	0.9	73	173	24.3911	no	yes	yes	no	6
106	78	Woman	65	43	83	6.9	68	43	48	133	23	21	0.5	57	148	26.0226	Yes	No	No	no	4
107	64	Man	50	28	77	5.6	55	35	52	120	27	36	0.9	69	172	23.3234	no	No	No	no	2
108	68	Man	117	27	114	8	35	30	56	120	22	44	0.5	70	159	27.6888	no	yes	No	no	5
109	54	Man	49	27	131	7.9	45	40	53	123	22	42	0.6	62	160	24.2188	Yes	No	No	no	9
110	57	Man	79	21	85	7	71	45	48	92	33	27	0.9	72	158	28.8415	no	No	No	no	7
111	87	Man	119	44	57	7.4	69	29	49	114	30	41	1.2	68	163	25.5937	no	No	No	no	5
112	68	Woman	75	41	179	6.8	75	42	50	138	25	25	0.7	68	156	27.9421	no	No	yes	no	4
113	78	Woman	52	22	307	7.8	77	49	46	126	33	27	1.4	62	149	27.9267	no	yes	yes	no	6
114	52	Man	72	33	227	7.5	65	43	55	132	25	36	0.9	71	171	24.281	Yes	yes	No	no	3
115	52	Man	101	39	153	7.8	38	43	58	169	29	49	0.7	82	160	32.0312	no	No	No	no	9
116	56	Man	121	33	47	9.1	26	45	61	108	26	51	1.3	72	162	27.4348	Yes	No	yes	no	4
117	69	Man	96	25	192	6.5	20	38	54	138	25	43	1.1	50	172	16.901	no	No	No	Yes	5
118	70	Woman	54	35	115	9.3	75	40	39	142	25	19	1.2	62	164	23.0518	Yes	yes	No	no	7
